# Supplementary material for: Determinants of survival of the bovine blastocyst to cryopreservation stress: treatment with colony stimulating factor 2 during the morula-to-blastocyst transition and embryo sex
Source: CABI Agric Biosci. Author manuscript; Available in PMC 2021 Apr 19. (PMC8055050; doi:10.1186/s43170-020-00012-9)
Supplement: Additional File 1 [file NIHMS1684320-supplement-Additional_File_1.xlsx]

## Sheet: Development
Replicate	Treatment	No. of blastocysts	No. of zygotes				Note: replicate number does not always correspond to values in other sheets
1	CSF2	31	140
1	Vehicle	28	135
2	CSF2	33	118
2	Vehicle	38	130
3	CSF2	17	125
3	Vehicle	27	130
4	CSF2	39	135
4	Vehicle	31	132
5	CSF2	36	150
5	Vehicle	32	139
6	CSF2	29	140
6	Vehicle	29	150
7	CSF2	23	120
7	Vehicle	17	137
8	CSF2	36	180
8	Vehicle	40	165
9	CSF2	23	150
9	Vehicle	19	112
10	CSF2	21	92
10	Vehicle	14	90
11	CSF2	27	130
11	Vehicle	30	130
21	CSF2	35	137
21	Vehicle	21	120
22	CSF2	19	71
22	Vehicle	15	69
23	CSF2	28	101
23	Vehicle	18	94
24	CSF2	16	89
24	Vehicle	21	81
25	CSF2	27	108
25	Vehicle	22	108
26	CSF2	11	100
26	Vehicle	11	100
27	CSF2	42	120
27	Vehicle	42	125
28	CSF2	33	126
28	Vehicle	25	127
29	CSF2	34	90
29	Vehicle	31	90
30	CSF2	51	114
30	Vehicle	43	113
31	CSF2	53	135
31	Vehicle	41	135
32	CSF2	34	110
32	Vehicle	28	110
33	CSF2	26	129
33	Vehicle	21	130
34	CSF2	35	135
34	Vehicle	27	135

## Sheet: Type of blastocysts
Replicate	Treatment	No. of expanded blastocysts	No. of hatching blastocysts	No. of hatched blastocysts	No. of total blastocysts
1	CSF2	8	3	4	31
1	Vehicle	13	1	1	28
2	CSF2	15	1	1	33
2	Vehicle	7	3	2	38
3	CSF2	3	1	0	17
3	Vehicle	8	1	4	27
4	CSF2	18	4	2	39
4	Vehicle	15	3	2	31
5	CSF2	16	2	0	36
5	Vehicle	11	1	0	32
6	CSF2	15	2	0	29
6	Vehicle	15	2	0	29
7	CSF2	10	1	0	23
7	Vehicle	8	1	0	17
8	CSF2	20	1	0	36
8	Vehicle	12	1	0	40
9	CSF2	7	2	0	23
9	Vehicle	10	0	0	19
10	CSF2	8	0	0	21
10	Vehicle	10	1	1	14
11	CSF2	13	1	0	27
11	Vehicle	18	2	0	30
12	CSF2	21	1	0	35
12	Vehicle	12	0	1	21
13	CSF2	10	0	0	19
13	Vehicle	6	1	0	15
14	CSF2	17	6	0	28
14	Vehicle	8	0	0	18
15	CSF2	5	2	0	16
15	Vehicle	6	2	0	21
16	CSF2	7	4	0	27
16	Vehicle	10	2	0	22
17	CSF2	7	1	1	11
17	Vehicle	7	1	1	11
18	CSF2	18	5	5	42
18	Vehicle	18	4	0	42
19	CSF2	20	2	2	33
19	Vehicle	14	2	2	25
20	CSF2	22	4	3	34
20	Vehicle	20	1	3	31
21	CSF2	25	7	5	51
21	Vehicle	28	6	1	43
22	CSF2	28	3	6	53
22	Vehicle	19	3	0	41
23	CSF2	21	6	3	36
23	Vehicle	20	5	1	30
24	CSF2	10	1	3	26
24	Vehicle	10	0	0	21
25	CSF2	9	1	3	35
25	Vehicle	9	4	4	27

## Sheet: Exp 1 - re-expansion
Replicate	Treatment	Sex	Re-expanded?
3	vehicle	male	yes
3	vehicle	male	yes
3	vehicle	male	yes
3	vehicle	male	yes
3	vehicle	male	no
3	vehicle	female	yes
3	vehicle	female	yes
3	vehicle	female	yes
3	vehicle	female	yes
3	csf2	male	yes
3	csf2	male	yes
3	csf2	male	yes
3	csf2	male	yes
3	csf2	male	yes
3	csf2	male	yes
3	csf2	male	yes
3	csf2	male	yes
3	csf2	male	no
3	csf2	male	no
3	csf2	female	yes
4	vehicle	male	yes
4	vehicle	male	yes
4	vehicle	male	yes
4	vehicle	male	yes
4	vehicle	female	yes
4	vehicle	female	yes
4	vehicle	female	yes
4	vehicle	female	yes
4	vehicle	female	yes
4	vehicle	female	no
4	csf2	male	yes
4	csf2	male	yes
4	csf2	male	yes
4	csf2	male	yes
4	csf2	female	yes
4	csf2	female	yes
4	csf2	female	yes
4	csf2	female	yes
4	csf2	female	yes
4	csf2	female	yes
4	csf2	female	yes
4	csf2	female	yes
4	csf2	female	yes
4	csf2	female	no
5	vehicle	male	yes
5	vehicle	male	yes
5	vehicle	male	yes
5	vehicle	male	yes
5	vehicle	male	yes
5	vehicle	male	yes
5	vehicle	male	no
5	vehicle	female	yes
5	vehicle	female	yes
5	vehicle	female	yes
5	vehicle	female	yes
5	vehicle	female	no
5	vehicle	female	no
5	csf2	male	yes
5	csf2	male	yes
5	csf2	male	yes
5	csf2	male	no
5	csf2	male	no
5	csf2	female	yes
5	csf2	female	yes
5	csf2	female	yes
5	csf2	female	yes
5	csf2	female	yes
5	csf2	female	yes
6	vehicle	male	yes
6	vehicle	male	yes
6	vehicle	male	yes
6	vehicle	male	yes
6	vehicle	male	yes
6	vehicle	male	yes
6	vehicle	male	yes
6	vehicle	male	no
6	vehicle	female	yes
6	vehicle	female	yes
6	vehicle	female	yes
6	vehicle	female	yes
6	vehicle	female	yes
6	vehicle	female	no
6	csf2	male	yes
6	csf2	male	yes
6	csf2	male	yes
6	csf2	male	yes
6	csf2	male	yes
6	csf2	male	yes
6	csf2	male	yes
6	csf2	male	yes
6	csf2	female	yes
6	csf2	female	yes
6	csf2	female	no
6	csf2	female	no
7	vehicle	male	yes
7	vehicle	male	yes
7	vehicle	male	yes
7	vehicle	male	yes
7	vehicle	male	yes
7	vehicle	male	yes
7	vehicle	male	yes
7	vehicle	male	yes
7	vehicle	female	yes
7	csf2	male	yes
7	csf2	male	yes
7	csf2	male	yes
7	csf2	male	yes
7	csf2	female	yes
7	csf2	female	yes
7	csf2	female	yes
8	vehicle	male	yes
8	vehicle	male	yes
8	vehicle	male	yes
8	vehicle	male	yes
8	vehicle	male	yes
8	vehicle	male	yes
8	vehicle	male	yes
8	vehicle	male	yes
8	vehicle	male	yes
8	vehicle	male	yes
8	vehicle	male	yes
8	vehicle	male	yes
8	vehicle	male	yes
8	vehicle	male	yes
8	vehicle	male	yes
8	vehicle	male	no
8	vehicle	male	no
8	vehicle	female	yes
8	vehicle	female	yes
8	vehicle	female	yes
8	vehicle	female	yes
8	vehicle	female	yes
8	vehicle	female	yes
8	vehicle	female	yes
8	vehicle	female	yes
8	vehicle	female	yes
8	vehicle	female	yes
8	vehicle	female	yes
8	vehicle	female	no
8	vehicle	female	no
8	vehicle	female	no
8	vehicle	female	no
8	csf2	male	yes
8	csf2	male	yes
8	csf2	male	yes
8	csf2	male	yes
8	csf2	male	yes
8	csf2	male	yes
8	csf2	male	yes
8	csf2	male	yes
8	csf2	male	yes
8	csf2	male	yes
8	csf2	male	yes
8	csf2	male	yes
8	csf2	male	yes
8	csf2	male	no
8	csf2	female	yes
8	csf2	female	yes
8	csf2	female	yes
8	csf2	female	yes
8	csf2	female	yes
8	csf2	female	yes
8	csf2	female	yes
8	csf2	female	yes
8	csf2	female	yes
8	csf2	female	yes
8	csf2	female	yes
8	csf2	female	yes
8	csf2	female	yes
8	csf2	female	yes
8	csf2	female	yes
8	csf2	female	yes
8	csf2	female	no
9	vehicle	male	yes
9	vehicle	male	yes
9	vehicle	male	yes
9	vehicle	male	yes
9	vehicle	male	yes
9	vehicle	male	yes
9	vehicle	male	yes
9	vehicle	male	yes
9	vehicle	male	no
9	vehicle	male	no
9	vehicle	male	no
9	vehicle	female	yes
9	vehicle	female	yes
9	vehicle	female	yes
9	vehicle	female	yes
9	csf2	male	yes
9	csf2	male	yes
9	csf2	male	yes
9	csf2	male	yes
9	csf2	male	yes
9	csf2	male	yes
9	csf2	male	yes
9	csf2	male	yes
9	csf2	male	yes
9	csf2	male	yes
9	csf2	male	yes
9	csf2	male	yes
9	csf2	male	yes
9	csf2	male	yes
9	csf2	male	yes
9	csf2	male	yes
9	csf2	male	no
9	csf2	female	yes
9	csf2	female	yes
9	csf2	female	yes
9	csf2	female	yes
9	csf2	female	yes
9	csf2	female	yes
9	csf2	female	yes
9	csf2	female	yes
10	vehicle	male	yes
10	vehicle	male	yes
10	vehicle	male	yes
10	vehicle	male	yes
10	vehicle	male	yes
10	vehicle	male	yes
10	vehicle	male	yes
10	vehicle	male	yes
10	vehicle	male	yes
10	vehicle	male	yes
10	vehicle	male	yes
10	vehicle	male	yes
10	vehicle	male	yes
10	vehicle	male	yes
10	vehicle	male	yes
10	vehicle	male	yes
10	vehicle	male	yes
10	vehicle	male	yes
10	vehicle	male	no
10	vehicle	male	no
10	vehicle	male	no
10	vehicle	male	no
10	vehicle	female	yes
10	vehicle	female	yes
10	vehicle	female	yes
10	vehicle	female	yes
10	vehicle	female	yes
10	vehicle	female	yes
10	vehicle	female	yes
10	vehicle	female	yes
10	vehicle	female	yes
10	vehicle	female	yes
10	vehicle	female	yes
10	vehicle	female	yes
10	vehicle	female	yes
10	vehicle	female	no
10	vehicle	female	no
10	csf2	male	yes
10	csf2	male	yes
10	csf2	male	yes
10	csf2	male	yes
10	csf2	male	yes
10	csf2	male	yes
10	csf2	male	yes
10	csf2	male	yes
10	csf2	male	yes
10	csf2	male	yes
10	csf2	male	yes
10	csf2	male	yes
10	csf2	male	yes
10	csf2	male	yes
10	csf2	male	yes
10	csf2	male	yes
10	csf2	male	yes
10	csf2	male	no
10	csf2	male	no
10	csf2	male	no
10	csf2	male	no
10	csf2	female	yes
10	csf2	female	yes
10	csf2	female	yes
10	csf2	female	yes
10	csf2	female	yes
10	csf2	female	yes
10	csf2	female	yes
10	csf2	female	yes
10	csf2	female	yes
10	csf2	female	yes
10	csf2	female	yes
10	csf2	female	yes
10	csf2	female	yes
10	csf2	female	yes
10	csf2	female	yes
10	csf2	female	yes
10	csf2	female	yes
10	csf2	female	no
11	vehicle	male	yes
11	vehicle	male	yes
11	vehicle	male	yes
11	vehicle	male	yes
11	vehicle	male	yes
11	vehicle	male	yes
11	vehicle	male	yes
11	vehicle	male	yes
11	vehicle	male	yes
11	vehicle	male	yes
11	vehicle	male	yes
11	vehicle	male	yes
11	vehicle	male	yes
11	vehicle	male	yes
11	vehicle	male	yes
11	vehicle	male	yes
11	vehicle	male	yes
11	vehicle	male	yes
11	vehicle	male	no
11	vehicle	male	no
11	vehicle	female	yes
11	vehicle	female	yes
11	vehicle	female	yes
11	vehicle	female	yes
11	vehicle	female	yes
11	vehicle	female	yes
11	vehicle	female	yes
11	vehicle	female	yes
11	vehicle	female	yes
11	csf2	male	yes
11	csf2	male	yes
11	csf2	male	yes
11	csf2	male	yes
11	csf2	male	yes
11	csf2	male	yes
11	csf2	male	yes
11	csf2	male	yes
11	csf2	male	yes
11	csf2	male	yes
11	csf2	male	yes
11	csf2	male	yes
11	csf2	male	yes
11	csf2	male	yes
11	csf2	male	no
11	csf2	male	no
11	csf2	male	no
11	csf2	male	no
11	csf2	female	yes
11	csf2	female	yes
11	csf2	female	yes
11	csf2	female	yes
11	csf2	female	yes
11	csf2	female	yes
11	csf2	female	yes
11	csf2	female	yes
11	csf2	female	yes
11	csf2	female	yes
11	csf2	female	yes
11	csf2	female	yes
11	csf2	female	yes
11	csf2	female	yes
11	csf2	female	yes
11	csf2	female	yes
11	csf2	female	yes
11	csf2	female	yes
11	csf2	female	no
11	csf2	female	no
11	csf2	female	no
12	vehicle	male	yes
12	vehicle	male	yes
12	vehicle	male	yes
12	vehicle	male	yes
12	vehicle	male	yes
12	vehicle	male	yes
12	vehicle	male	yes
12	vehicle	male	yes
12	vehicle	male	yes
12	vehicle	male	yes
12	vehicle	male	yes
12	vehicle	male	yes
12	vehicle	male	no
12	vehicle	male	no
12	vehicle	male	no
12	vehicle	male	no
12	vehicle	female	yes
12	vehicle	female	yes
12	vehicle	female	yes
12	vehicle	female	yes
12	vehicle	female	yes
12	vehicle	female	yes
12	vehicle	female	yes
12	vehicle	female	yes
12	vehicle	female	yes
12	vehicle	female	no
12	csf2	male	yes
12	csf2	male	yes
12	csf2	male	yes
12	csf2	male	yes
12	csf2	male	yes
12	csf2	male	yes
12	csf2	male	yes
12	csf2	male	yes
12	csf2	male	yes
12	csf2	male	yes
12	csf2	male	yes
12	csf2	male	yes
12	csf2	male	yes
12	csf2	male	yes
12	csf2	male	no
12	csf2	male	no
12	csf2	male	no
12	csf2	male	no
12	csf2	male	no
12	csf2	male	no
12	csf2	female	yes
12	csf2	female	yes
12	csf2	female	yes
12	csf2	female	yes
12	csf2	female	yes
12	csf2	female	yes
12	csf2	female	yes
12	csf2	female	yes
12	csf2	female	yes
13	vehicle	male	yes
13	vehicle	male	yes
13	vehicle	male	yes
13	vehicle	male	yes
13	vehicle	male	yes
13	vehicle	male	yes
13	vehicle	male	yes
13	vehicle	male	yes
13	vehicle	male	yes
13	vehicle	male	yes
13	vehicle	male	yes
13	vehicle	male	yes
13	vehicle	male	no
13	vehicle	male	no
13	vehicle	male	no
13	vehicle	male	no
13	vehicle	male	no
13	vehicle	male	no
13	vehicle	female	yes
13	vehicle	female	yes
13	vehicle	female	yes
13	vehicle	female	yes
13	vehicle	female	yes
13	vehicle	female	yes
13	vehicle	female	yes
13	vehicle	female	no
13	vehicle	female	no
13	vehicle	female	no
13	vehicle	female	no
13	csf2	male	yes
13	csf2	male	yes
13	csf2	male	yes
13	csf2	male	yes
13	csf2	male	yes
13	csf2	male	yes
13	csf2	male	yes
13	csf2	male	yes
13	csf2	male	yes
13	csf2	male	yes
13	csf2	male	yes
13	csf2	male	yes
13	csf2	male	yes
13	csf2	male	yes
13	csf2	male	yes
13	csf2	male	no
13	csf2	female	yes
13	csf2	female	yes
13	csf2	female	yes
13	csf2	female	yes
13	csf2	female	yes
13	csf2	female	yes
13	csf2	female	no
13	csf2	female	no
13	csf2	female	no
14	vehicle	male	yes
14	vehicle	male	yes
14	vehicle	male	yes
14	vehicle	male	yes
14	vehicle	male	yes
14	vehicle	male	no
14	vehicle	female	yes
14	vehicle	female	yes
14	vehicle	female	yes
14	vehicle	female	yes
14	vehicle	female	yes
14	vehicle	female	yes
14	vehicle	female	yes
14	csf2	male	yes
14	csf2	male	yes
14	csf2	male	yes
14	csf2	male	yes
14	csf2	male	yes
14	csf2	male	yes
14	csf2	male	yes
14	csf2	male	yes
14	csf2	male	yes
14	csf2	male	yes
14	csf2	male	no
14	csf2	male	no
14	csf2	female	yes
14	csf2	female	yes
14	csf2	female	yes
14	csf2	female	yes
14	csf2	female	yes
14	csf2	female	yes
14	csf2	female	no
14	csf2	female	no
14	csf2	female	no

## Sheet: Exp 1 - hatching
Reprlicate	Treatment	Sex	Hatching or hatched?
3	vehicle	male	yes
3	vehicle male	male	yes
3	vehicle	male	yes
3	vehicle	male	no
3	vehicle	male	no
3	vehicle	female	yes
3	vehicle	female	yes
3	vehicle	female	no
3	vehicle	female	no
3	csf2	male	yes
3	csf2	male	yes
3	csf2	male	yes
3	csf2	male	yes
3	csf2	male	yes
3	csf2	male	yes
3	csf2	male	no
3	csf2	male	no
3	csf2	male	no
3	csf2	female	yes
4	vehicle	male	yes
4	vehicle	male	yes
4	vehicle	male	yes
4	vehicle	male	yes
4	vehicle	female	yes
4	vehicle	female	yes
4	vehicle	female	no
4	vehicle	female	no
4	vehicle	female	no
4	vehicle	female	no
4	csf2	male	yes
4	csf2	male	yes
4	csf2	male	no
4	csf2	male	no
4	csf2	female	yes
4	csf2	female	yes
4	csf2	female	yes
4	csf2	female	no
4	csf2	female	no
4	csf2	female	no
4	csf2	female	no
4	csf2	female	no
4	csf2	female	no
4	csf2	female	no
5	vehicle	male	yes
5	vehicle	male	yes
5	vehicle	male	no
5	vehicle	male	no
5	vehicle	male	no
5	vehicle	male	no
5	vehicle	male	no
5	vehicle	female	yes
5	vehicle	female	no
5	vehicle	female	no
5	vehicle	female	no
5	vehicle	female	no
5	vehicle	female	no
5	csf2	male	yes
5	csf2	male	yes
5	csf2	male	no
5	csf2	male	no
5	csf2	male	no
5	csf2	female	yes
5	csf2	female	yes
5	csf2	female	yes
5	csf2	female	no
5	csf2	female	no
5	csf2	female	no
6	vehicle	male	yes
6	vehicle	male	yes
6	vehicle	male	yes
6	vehicle	male	yes
6	vehicle	male	yes
6	vehicle	male	no
6	vehicle	male	no
6	vehicle	female	yes
6	vehicle	female	yes
6	vehicle	female	yes
6	vehicle	female	no
6	vehicle	female	no
6	csf2	male	yes
6	csf2	male	yes
6	csf2	male	no
6	csf2	male	no
6	csf2	male	no
6	csf2	male	no
6	csf2	male	no
6	csf2	male	no
6	csf2	female	no
6	csf2	female	no
6	csf2	female	no
7	vehicle	male	yes
7	vehicle	male	yes
7	vehicle	male	yes
7	vehicle	male	yes
7	vehicle	male	yes
7	vehicle	male	no
7	vehicle	female	yes
7	csf2	male	yes
7	csf2	male	yes
7	csf2	male	yes
7	csf2	male	yes
7	csf2	female	yes
8	vehicle	male	yes
8	vehicle	male	yes
8	vehicle	male	yes
8	vehicle	male	yes
8	vehicle	male	yes
8	vehicle	male	yes
8	vehicle	male	yes
8	vehicle	male	yes
8	vehicle	male	no
8	vehicle	male	no
8	vehicle	male	no
8	vehicle	male	no
8	vehicle	male	no
8	vehicle	male	no
8	vehicle	male	no
8	vehicle	female	yes
8	vehicle	female	yes
8	vehicle	female	yes
8	vehicle	female	yes
8	vehicle	female	yes
8	vehicle	female	no
8	vehicle	female	no
8	vehicle	female	no
8	vehicle	female	no
8	vehicle	female	no
8	vehicle	female	no
8	vehicle	female	no
8	vehicle	female	no
8	csf2	male	yes
8	csf2	male	yes
8	csf2	male	yes
8	csf2	male	yes
8	csf2	male	yes
8	csf2	male	yes
8	csf2	male	yes
8	csf2	male	yes
8	csf2	male	yes
8	csf2	male	yes
8	csf2	male	yes
8	csf2	male	no
8	csf2	male	no
8	csf2	male	no
8	csf2	female	yes
8	csf2	female	yes
8	csf2	female	yes
8	csf2	female	yes
8	csf2	female	yes
8	csf2	female	yes
8	csf2	female	yes
8	csf2	female	yes
8	csf2	female	yes
8	csf2	female	yes
8	csf2	female	yes
8	csf2	female	yes
8	csf2	female	no
8	csf2	female	no
8	csf2	female	no
8	csf2	female	no
8	csf2	female	no
9	vehicle	male	yes
9	vehicle	male	yes
9	vehicle	male	yes
9	vehicle	male	yes
9	vehicle	male	yes
9	vehicle	male	yes
9	vehicle	male	no
9	vehicle	male	no
9	vehicle	female	yes
9	vehicle	female	yes
9	vehicle	female	yes
9	csf2	male	yes
9	csf2	male	yes
9	csf2	male	yes
9	csf2	male	yes
9	csf2	male	yes
9	csf2	male	yes
9	csf2	male	yes
9	csf2	male	yes
9	csf2	male	yes
9	csf2	male	yes
9	csf2	male	yes
9	csf2	male	yes
9	csf2	male	yes
9	csf2	male	no
9	csf2	male	no
9	csf2	female	yes
9	csf2	female	yes
9	csf2	female	yes
9	csf2	female	no
9	csf2	female	no
10	vehicle	male	yes
10	vehicle	male	yes
10	vehicle	male	yes
10	vehicle	male	yes
10	vehicle	male	yes
10	vehicle	male	yes
10	vehicle	male	yes
10	vehicle	male	yes
10	vehicle	male	yes
10	vehicle	male	yes
10	vehicle	male	yes
10	vehicle	male	yes
10	vehicle	male	no
10	vehicle	male	no
10	vehicle	male	no
10	vehicle	male	no
10	vehicle	male	no
10	vehicle	female	yes
10	vehicle	female	yes
10	vehicle	female	yes
10	vehicle	female	yes
10	vehicle	female	yes
10	vehicle	female	yes
10	vehicle	female	no
10	vehicle	female	no
10	vehicle	female	no
10	vehicle	female	no
10	vehicle	female	no
10	vehicle	female	no
10	csf2	male	yes
10	csf2	male	yes
10	csf2	male	yes
10	csf2	male	yes
10	csf2	male	yes
10	csf2	male	yes
10	csf2	male	yes
10	csf2	male	yes
10	csf2	male	yes
10	csf2	male	yes
10	csf2	male	yes
10	csf2	male	no
10	csf2	male	no
10	csf2	male	no
10	csf2	male	no
10	csf2	male	no
10	csf2	male	no
10	csf2	female	yes
10	csf2	female	yes
10	csf2	female	yes
10	csf2	female	yes
10	csf2	female	yes
10	csf2	female	yes
10	csf2	female	yes
10	csf2	female	yes
10	csf2	female	yes
10	csf2	female	no
10	csf2	female	no
10	csf2	female	no
10	csf2	female	no
10	csf2	female	no
10	csf2	female	no
10	csf2	female	no
11	vehicle	male	yes
11	vehicle	male	yes
11	vehicle	male	yes
11	vehicle	male	yes
11	vehicle	male	yes
11	vehicle	male	yes
11	vehicle	male	yes
11	vehicle	male	yes
11	vehicle	male	yes
11	vehicle	male	yes
11	vehicle	male	yes
11	vehicle	male	yes
11	vehicle	male	yes
11	vehicle	male	yes
11	vehicle	male	no
11	vehicle	male	no
11	vehicle	male	no
11	vehicle	male	no
11	vehicle	female	yes
11	vehicle	female	yes
11	vehicle	female	yes
11	vehicle	female	yes
11	vehicle	female	no
11	vehicle	female	no
11	vehicle	female	no
11	csf2	male	yes
11	csf2	male	yes
11	csf2	male	yes
11	csf2	male	yes
11	csf2	male	yes
11	csf2	male	yes
11	csf2	male	yes
11	csf2	male	yes
11	csf2	male	yes
11	csf2	male	yes
11	csf2	male	no
11	csf2	male	no
11	csf2	male	no
11	csf2	male	no
11	csf2	male	no
11	csf2	male	no
11	csf2	male	no
11	csf2	male	no
11	csf2	female	yes
11	csf2	female	yes
11	csf2	female	yes
11	csf2	female	yes
11	csf2	female	yes
11	csf2	female	yes
11	csf2	female	yes
11	csf2	female	yes
11	csf2	female	yes
11	csf2	female	yes
11	csf2	female	yes
11	csf2	female	no
11	csf2	female	no
11	csf2	female	no
11	csf2	female	no
11	csf2	female	no
11	csf2	female	no
11	csf2	female	no
11	csf2	female	no
11	csf2	female	no
12	vehicle	male	yes
12	vehicle	male	yes
12	vehicle	male	yes
12	vehicle	male	yes
12	vehicle	male	yes
12	vehicle	male	no
12	vehicle	male	no
12	vehicle	male	no
12	vehicle	male	no
12	vehicle	male	no
12	vehicle	male	no
12	vehicle	male	no
12	vehicle	male	no
12	vehicle	male	no
12	vehicle	female	yes
12	vehicle	female	yes
12	vehicle	female	yes
12	vehicle	female	yes
12	vehicle	female	yes
12	vehicle	female	yes
12	vehicle	female	no
12	vehicle	female	no
12	csf2	male	yes
12	csf2	male	yes
12	csf2	male	yes
12	csf2	male	yes
12	csf2	male	yes
12	csf2	male	yes
12	csf2	male	yes
12	csf2	male	yes
12	csf2	male	yes
12	csf2	male	no
12	csf2	male	no
12	csf2	male	no
12	csf2	male	no
12	csf2	male	no
12	csf2	male	no
12	csf2	male	no
12	csf2	male	no
12	csf2	female	yes
12	csf2	female	yes
12	csf2	female	yes
12	csf2	female	yes
12	csf2	female	yes
13	vehicle	male	yes
13	vehicle	male	yes
13	vehicle	male	yes
13	vehicle	male	yes
13	vehicle	male	yes
13	vehicle	male	yes
13	vehicle	male	no
13	vehicle	male	no
13	vehicle	male	no
13	vehicle	male	no
13	vehicle	male	no
13	vehicle	male	no
13	vehicle	male	no
13	vehicle	male	no
13	vehicle	male	no
13	vehicle	male	no
13	vehicle	male	no
13	vehicle	male	no
13	vehicle	female	yes
13	vehicle	female	yes
13	vehicle	female	yes
13	vehicle	female	yes
13	vehicle	female	yes
13	vehicle	female	yes
13	vehicle	female	no
13	vehicle	female	no
13	vehicle	female	no
13	vehicle	female	no
13	vehicle	female	no
13	csf2	male	yes
13	csf2	male	yes
13	csf2	male	yes
13	csf2	male	yes
13	csf2	male	no
13	csf2	male	no
13	csf2	male	no
13	csf2	male	no
13	csf2	male	no
13	csf2	male	no
13	csf2	male	no
13	csf2	male	no
13	csf2	male	no
13	csf2	male	no
13	csf2	male	no
13	csf2	female	yes
13	csf2	female	yes
13	csf2	female	yes
13	csf2	female	no
13	csf2	female	no
13	csf2	female	no
13	csf2	female	no
13	csf2	female	no
13	csf2	female	no
14	vehicle	male	yes
14	vehicle	male	yes
14	vehicle	male	yes
14	vehicle	male	no
14	vehicle	male	no
14	vehicle	male	no
14	vehicle	female	yes
14	vehicle	female	yes
14	vehicle	female	yes
14	vehicle	female	no
14	vehicle	female	no
14	vehicle	female	no
14	vehicle	female	no
14	csf2	male	yes
14	csf2	male	yes
14	csf2	male	yes
14	csf2	male	yes
14	csf2	male	yes
14	csf2	male	yes
14	csf2	male	yes
14	csf2	male	no
14	csf2	male	no
14	csf2	male	no
14	csf2	male	no
14	csf2	female	yes
14	csf2	female	no
14	csf2	female	no
14	csf2	female	no
14	csf2	female	no
14	csf2	female	no
14	csf2	female	no
14	csf2	female	no
14	csf2	female	no

## Sheet:  Exp 2 - re-expansion
Replicate	Treatment	Time	No. re-expanded	Total number blastocysts				Key
1	0	24	13	25				Treatment 0 = vehicle
1	0	48	14	25				Treatment 1 = CSF2
1	0	72	14	25
1	1	24	12	21
1	1	48	14	21
1	1	72	14	21
2	0	24	29	29
2	0	48	25	29
2	0	72	25	29
2	1	24	19	27
2	1	48	21	27
2	1	72	21	27
3	0	24	10	18
3	0	48	10	18
3	0	72	10	18
3	1	24	10	13
3	1	48	10	13
3	1	72	10	13
4	0	24	11	22
4	0	48	11	22
4	0	72	11	22
4	1	24	11	20
4	1	48	11	20
4	1	72	11	20
5	0	24	25	25
5	0	48	24	25
5	0	72	24	25
5	1	24	31	32
5	1	48	30	32
5	1	72	30	32
6	0	24	23	27
6	0	48	19	27
6	0	72	19	27
6	1	24	21	22
6	1	48	19	22
6	1	72	19	22
7	0	24	10	16
7	0	48	8	16
7	0	72	8	16
7	1	24	17	19
7	1	48	14	19
7	1	72	14	19
8	0	24	29	29
8	0	48	28	29
8	0	72	28	29
8	1	24	25	27
8	1	48	24	27
8	1	72	24	27
9	0	24	16	18
9	0	48	15	18
9	0	72	16	18
9	1	24	19	22
9	1	48	17	22
9	1	72	17	22
10	0	24	11	12
10	0	48	10	12
10	0	72	10	12
10	1	24	15	16
10	1	48	14	16
10	1	72	14	16
11	0	24	18	27
11	0	48	15	27
11	0	72	14	27
11	1	24	15	23
11	1	48	14	23
11	1	72	14	23

## Sheet: Exp 2 - hatching
Replicate	Treatment	Time	No. hatching or hatched	Total number blastocysts				Key
1	0	24	2	23				Treatment 0 = vehicle
1	0	48	3	23				Treatment 1 = CSF2
1	0	72	5	23
1	1	24	4	14
1	1	48	5	14
1	1	72	6	14
2	0	24	11	24
2	0	48	20	24
2	0	72	21	24
2	1	24	4	25
2	1	48	9	25
2	1	72	12	25
3	0	24	2	13
3	0	48	2	13
3	0	72	4	13
3	1	24	2	12
3	1	48	2	12
3	1	72	4	12
4	0	24	1	17
4	0	48	1	17
4	0	72	3	17
4	1	24	1	14
4	1	48	1	14
4	1	72	3	14
5	0	24	7	24
5	0	48	19	24
5	0	72	19	24
5	1	24	18	30
5	1	48	25	30
5	1	72	26	30
6	0	24	7	25
6	0	48	7	25
6	0	72	11	25
6	1	24	9	20
6	1	48	12	20
6	1	72	13	20
7	0	24	2	15
7	0	48	4	15
7	0	72	4	15
7	1	24	6	18
7	1	48	6	18
7	1	72	7	18
8	0	24	6	28
8	0	48	21	28
8	0	72	24	28
8	1	24	10	26
8	1	48	18	26
8	1	72	22	26
9	0	24	3	18
9	0	48	8	18
9	0	72	11	18
9	1	24	4	20
9	1	48	10	20
9	1	72	14	20
10	0	24	7	10
10	0	48	8	10
10	0	72	8	10
10	1	24	4	16
10	1	48	10	16
10	1	72	13	16
11	0	24	11	25
11	0	48	11	25
11	0	72	11	25
11	1	24	4	22
11	1	48	8	22
11	1	72	10	22
